# Supplementary material for: Management Strategies for Older Patients with Low-Risk Early-Stage Breast Cancer: A Physician Survey
Source: Curr Oncol. 2021 Dec 21;29(1):1–13. doi: 10.3390/curroncol29010001 (PMC8774930; doi:10.3390/curroncol29010001)
Supplement: Supplementary file 1 [file curroncol-29-00001-s001.zip]

Archive with 1 entries (1 files):
- curroncol-1465082-supplementary.pdf
